# Supplementary material for: How Valuable Are Small Measurement Datasets in Supplementing Occupational Exposure Models? A Numerical Study Using the Advanced Reach Tool
Source: Int J Environ Res Public Health. 2023 Apr 4;20(7):5386. doi: 10.3390/ijerph20075386 (PMC10094536; doi:10.3390/ijerph20075386)
Supplement: Supplementary file 1 [file ijerph-20-05386-s001.zip]

Archive with 1 entries (1 files):
- ijerph-2256532-supplementary.pdf
